# Supplementary material for: The Thermal and Histological Evaluation of Lingual Frenulum Incision Using Diode Lasers in an Experimental Model
Source: J Clin Med. 2026 May 7;15(10):3567. doi: 10.3390/jcm15103567 (PMC13206873; doi:10.3390/jcm15103567)
Supplement: Supplementary file 1 [file jcm-15-03567-s001.zip]

Archive with 1 entries (1 files):
- jcm-4262259-supplementary.pdf
